# Supplementary material for: New genus and species of flea beetles (Coleoptera, Chrysomelidae, Galerucinae, Alticini) from Puerto Rico, with comments on flea beetle diversity in the West Indies and a key to the West Indian Monoplatini genera
Source: Zookeys. 2011 Dec 15;(155):61–87. doi: 10.3897/zookeys.155.2124 (PMC3238049; doi:10.3897/zookeys.155.2124)
Supplement: XML Treatment for Borinken [file zookeys.155.2124-treatment1.xml]

<!DOCTYPE tp:taxon-treatment
  PUBLIC "-//TaxonX//DTD Taxonomic Treatment Publishing DTD v0 20100105//EN" "tax-treatment-NSO.dtd">
<tp:taxon-treatment xmlns:tp="http://www.plazi.org/taxpub"><tp:treatment-meta><mixed-citation publication-type="journal"><person-group><name><surname>Konstantinov</surname><given-names>A. S.</given-names></name><name><surname>Konstantinova</surname><given-names>A. A.</given-names></name></person-group><article-title>New genus and species of flea beetles (Coleoptera, Chrysomelidae, Galerucinae,  Alticini) from Puerto Rico, with comments on flea beetle diversity in the West Indies and a key to the West Indian Monoplatini genera</article-title><source>Zookeys</source><day>15</day><month>12</month><year>2011</year><volume>2011</volume><issue>155</issue><fpage>61</fpage><lpage>87</lpage><pub-id pub-id-type="doi">10.3897/zookeys.155.2124</pub-id></mixed-citation></tp:treatment-meta><tp:nomenclature><tp:taxon-name>
                    	
                        <tp:taxon-name-part taxon-name-part-type="genus">Borinken</tp:taxon-name-part>
                    <object-id xmlns:xlink="http://www.w3.org/1999/xlink" xlink:type="simple">urn:lsid:zoobank.org:act:B5FCB199-B009-47CD-960D-76ACAE936BFD</object-id>
                    <object-id xmlns:xlink="http://www.w3.org/1999/xlink" xlink:type="simple">http://species-id.net/wiki/Borinken</object-id>
                    </tp:taxon-name><tp:taxon-authority>Konstantinov &amp; Konstantinova</tp:taxon-authority><tp:taxon-status xmlns:xlink="http://www.w3.org/1999/xlink" xlink:type="simple">gen. n.</tp:taxon-status><xref ref-type="fig" rid="F1">Figs 1</xref><xref ref-type="fig" rid="F2"/><xref ref-type="fig" rid="F3">–14</xref></tp:nomenclature><tp:treatment-sec sec-type="Description"><title>Description.</title><p>Body length 1.08–1.18 mm, width 0.70–0.81 mm, elongate, relatively flat in lateral view (2.18 times as long as thick). Color brown without metallic luster, legs slightly lighter and antennae, except last antennomere, darker, almost black.</p><p>Head (<xref ref-type="fig" rid="F1">Figs 4, 5</xref>) flat in lateral view. Frons and vertex forming nearly straight line (<xref ref-type="fig" rid="F1">Fig. 5</xref>) in lateral view. Facial part of head elongate. Supraorbital pore situated near outer corner of antennal callus, poorly visible. Antennal calli well developed, slightly longer than wide, oblique, separated from each other by wide midfrontal sulcus. Supracallinal sulcus deep, convex. Suprafrontal and supraantennal sulci well developed, deep. Supraorbital sulcus slightly impressed. Orbit as wide as transverse diameter of eye. In<!--PageBreak-->terantennal space nearly as wide as transverse diameter of eye and as transverse diameter of antennal socket. Frontal ridge narrow, lowering in front of anterofrontal ridge. Anterofrontal ridge not separated from frontal ridge, long and swollen. Two ridges situated laterally of frontal ridge from lower margin of antennal socket to outer corner of mouth. Long seta situated at beginning of each ridge under antennal socket. Another long seta located on both sides of frontal ridge. Eyes small, slightly protruding laterally, 0.72<!--PageBreak--> times as wide as long. Vertex covered with few large and deep punctures. Labrum with six setiferous pores, apically slightly incised. Labium with three palpomeres per palpus, distal palpomere longer than wide (<xref ref-type="fig" rid="F2">Fig. 6</xref>). Maxillary palpus with four palpomeres, distal palpomere conical, slightly longer than preapical, sensilla patch with three setae (<xref ref-type="fig" rid="F2">Fig. 8</xref>). Antenna with 11 antennomeres. First antennomere slightly wider and much longer than second and rest of antennomeres separately. Third and fourth antennomeres much thinner than second. Antennomeres gradually widening distally (<xref ref-type="fig" rid="F2">Fig. 7</xref>).
                    </p><p>Pronotum (<xref ref-type="fig" rid="F1">Fig. 1</xref>) 1.34 times wider than long (measured in middle), without impressions, covered with large, deeply impressed punctures. Sides weakly rounded and relatively narrowly explanate, with maximum width in front of middle. Marginal anterolateral callosity situated perpendicularly to midline of body, 3.71 times shorter than lateral margin. Posterolateral callosity protruding laterally. Basal margin evenly convex, slightly extends posteriorly, with distinct border. Procoxal cavity open. Intercoxal prosternal process relatively narrow and parallel-sided in middle, with longitudinal ridge bordered by two deep grooves laterally, abruptly expanding beyond procoxae. Scutellum flat, wider than long, apex sharply triangular, sides straight. Mesocoxae separated by both meso- and metasterna. Mesosternum not covered by metasternum, horizontal (<xref ref-type="fig" rid="F2">Fig. 9</xref>). Metasternum (<xref ref-type="fig" rid="F2">Fig. 9</xref>) protruding anteriorly between mesocoxae, wide, nearly flat at apex.
                    </p><p>Elytron (<xref ref-type="fig" rid="F1">Fig. 1</xref>) widest near mid-length. Humeral callus absent. Elytral punctures arranged in nine rows not counting scutellar row. Punctures large, about as large as space between rows. Elytral apex narrowly rounded, surrounded by distinct border. Epipleura broad, slightly oblique, gradually narrowing posteriorly, not attaining sutural margin of elytron. Elytron with sensilla distributed evenly throughout surface, others concentrated in single sensilla patches (<xref ref-type="fig" rid="F3">Fig. 14</xref>). Elytra fused. Elytral lock consists of longitudinal groove along its suture (<xref ref-type="fig" rid="F3">Fig. 14</xref>). Wings absent.
                    </p><p>Pro- and mesofemora normally round, only slightly flat dorsoventrally. Metafemur robust, flat dorsoventrally, fairly symmetrical (<xref ref-type="fig" rid="F2">Fig. 10</xref>), 2.15 times as long as wide. Pro- and mesotibiae cylindrical, slightly wider in distal 1/3, without spurs apically. Metatibia (<xref ref-type="fig" rid="F1">Figs 1</xref>, <xref ref-type="fig" rid="F2">9</xref>) straight in dorsal and lateral views, generally cylindrical, gradually widening distally (in dorsal view), dorsal surface convex nearly to apex. Apical spur long, slightly shorter than tarsal claw. Claw appendiculate near base. Third tarsomere deeply incised (<xref ref-type="fig" rid="F2">Fig. 11</xref>). First metatarsomere as long as two following tarsomeres together.
                    </p><p>Abdomen with five distinctly visible sternites. Apical sternite shorter than three preceding sternites combined, without appendages basally. Basal sternite longer than four following sternites together.</p><p>Median lobe of aedeagus (<xref ref-type="fig" rid="F3">Fig. 12</xref>) simple, robust, slightly and evenly curved in lateral view, without any sculpture ventrally.
                    </p></tp:treatment-sec><tp:treatment-sec sec-type="Type species"><title>Type species.</title><p><italic><tp:taxon-name>Borinken elyunque</tp:taxon-name></italic> Konstantinov &amp; Konstantinova, new species.
                    </p></tp:treatment-sec><tp:treatment-sec sec-type="Etymology"><title>Etymology.</title><p>This genus is based on the native Taino Indian name for the Island of Puerto Rico, <italic><tp:taxon-name>Borinquen</tp:taxon-name></italic>. The name is masculine.
                    </p></tp:treatment-sec><tp:treatment-sec sec-type="Diagnosis and comparison"><title>Diagnosis and comparison.</title><p><italic><tp:taxon-name>Borinken</tp:taxon-name></italic> is very different from other flea beetle genera that are known to occur in mosses in the New World (<italic><tp:taxon-name>Kiskeya</tp:taxon-name></italic> in the West Indies, <italic><tp:taxon-name>Nicaltica</tp:taxon-name></italic> Konstantinov, Chamorro-Lacayo and Savini in Nicaragua, and <italic><tp:taxon-name>Ulrica</tp:taxon-name></italic> Scherer <!--PageBreak-->in the West Indies and Central and South America). Based on the general shape of the body, shape of the base of the pronotum without a lobe extending posteriorly, general shape of the metatibia and tarsal claw, <italic><tp:taxon-name>Borinken</tp:taxon-name></italic> is similar to <italic><tp:taxon-name>Benedictus</tp:taxon-name></italic> Scherer, which inhabits mosses in Asia and does not occur in the New World (<xref ref-type="bibr" rid="B24">Sprecher-Uebersax et al. 2009</xref>). It can be easily distinguished from that genus by the unique shape and details<!--PageBreak--> of the head, subquadrate apical antennomeres, and absence of the prebasal impression on the pronotum.
                    </p><p><italic><tp:taxon-name>Borinken</tp:taxon-name></italic> is also very different from any other West Indian or New World flea beetle genera. Among New World genera it is somewhat similar to <italic><tp:taxon-name>Centralaphthona</tp:taxon-name></italic> Bechyné based on the presence of antennal calli, lack of the prebasal groove on the pronotum, regular elytral striae and open procoxal cavities. <italic><tp:taxon-name>Borinken</tp:taxon-name></italic> can be easily differentiated from <italic><tp:taxon-name>Centralaphthona</tp:taxon-name></italic> by the following features: elongate facial part of head (normally short in <italic><tp:taxon-name>Centralaphthona</tp:taxon-name></italic>); antennal calli longer than wide (usually shorter than wide in <italic><tp:taxon-name>Centralaphthona</tp:taxon-name></italic>); apical antennomeres much wider than basal (about same width in <italic><tp:taxon-name>Centralaphthona</tp:taxon-name></italic>); vertex, pronotum, and elytra strongly punctured (punctation normally small in <italic><tp:taxon-name>Centralaphthona</tp:taxon-name></italic>; overall, this kind of coarse punctation is rare among flea beetles); apex of metatibia convex up to tarsomere (flat in <italic><tp:taxon-name>Centralaphthona</tp:taxon-name></italic>).
                    </p><fig id="F1" position="float" orientation="portrait"><label>Figures 1–5.</label><caption><p><italic><tp:taxon-name>Borinken elyunque</tp:taxon-name></italic>: <bold>1</bold> habitus, dorsal view <bold>2</bold> habitus, frontalview <bold>3</bold> habitus, lateral view <bold>4</bold> head and pronotum, frontal view <bold>5</bold> head and pronotum, lateral view.</p></caption><graphic xmlns:xlink="http://www.w3.org/1999/xlink" xlink:href="ZooKeys-155-061-g001.jpg" position="float" orientation="portrait" xlink:type="simple"/></fig><fig id="F2" position="float" orientation="portrait"><label>Figures 6–11.</label><caption><p><italic><tp:taxon-name>Borinken elyunque</tp:taxon-name></italic>: <bold>6</bold> head, anteroventral view <bold>7</bold> antenna <bold>8</bold> last maxillary palpomere <bold>9</bold> thoracic sternites with mid- and hind legs, ventral view <bold>10</bold> thoracic sternites with mid- and hind legs, lateral view <bold>11</bold> protibia and protarsus.</p></caption><graphic xmlns:xlink="http://www.w3.org/1999/xlink" xlink:href="ZooKeys-155-061-g002.jpg" position="float" orientation="portrait" xlink:type="simple"/></fig><fig id="F3" position="float" orientation="portrait"><label>Figures 12–14.</label><caption><p><italic><tp:taxon-name>Borinken elyunque</tp:taxon-name></italic>: <bold>12</bold> median lobe of aedeagus, ventral, lateral and dorsal views <bold>13</bold> right elytron, lateral view <bold>14</bold> left elytron, ventral view.</p></caption><graphic xmlns:xlink="http://www.w3.org/1999/xlink" xlink:href="ZooKeys-155-061-g003.jpg" position="float" orientation="portrait" xlink:type="simple"/></fig></tp:treatment-sec><ref-list><ref id="B24"><mixed-citation xmlns:xlink="http://www.w3.org/1999/xlink" xlink:type="simple"><person-group><name name-style="western"><surname>Sprecher-Uebersax</surname><given-names>E</given-names></name><name name-style="western"><surname>Konstantinov</surname><given-names>AS</given-names></name><name name-style="western"><surname>Prathapan</surname><given-names>KD</given-names></name><name name-style="western"><surname>Doeberl</surname><given-names>M</given-names></name></person-group> (<year>2009</year>)<source> Revision of the genus <italic>Benedictus</italic> Scherer (Insecta: Coleoptera: Chrysomelidae: Galerucinae). pp. 367–404.</source><publisher-name>In: Hartmann M</publisher-name>, <publisher-loc>Weipert J (Eds.) Biodiversity and Natural Heritage of the Himalaya III. Verein der Freunde &amp; Förderer des Naturkundemuseums Erfurt e.V</publisher-loc>, <lpage>478</lpage> pp.</mixed-citation></ref></ref-list></tp:taxon-treatment>
