# Supplementary material for: New genus and species of flea beetles (Coleoptera, Chrysomelidae, Galerucinae, Alticini) from Puerto Rico, with comments on flea beetle diversity in the West Indies and a key to the West Indian Monoplatini genera
Source: Zookeys. 2011 Dec 15;(155):61–87. doi: 10.3897/zookeys.155.2124 (PMC3238049; doi:10.3897/zookeys.155.2124)
Supplement: XML Treatment for Borinken elyunque [file zookeys.155.2124-treatment2.xml]

<!DOCTYPE tp:taxon-treatment
  PUBLIC "-//TaxonX//DTD Taxonomic Treatment Publishing DTD v0 20100105//EN" "tax-treatment-NSO.dtd">
<tp:taxon-treatment xmlns:tp="http://www.plazi.org/taxpub"><tp:treatment-meta><mixed-citation publication-type="journal"><person-group><name><surname>Konstantinov</surname><given-names>A. S.</given-names></name><name><surname>Konstantinova</surname><given-names>A. A.</given-names></name></person-group><article-title>New genus and species of flea beetles (Coleoptera, Chrysomelidae, Galerucinae,  Alticini) from Puerto Rico, with comments on flea beetle diversity in the West Indies and a key to the West Indian Monoplatini genera</article-title><source>Zookeys</source><day>15</day><month>12</month><year>2011</year><volume>2011</volume><issue>155</issue><fpage>61</fpage><lpage>87</lpage><pub-id pub-id-type="doi">10.3897/zookeys.155.2124</pub-id></mixed-citation></tp:treatment-meta><tp:nomenclature><tp:taxon-name>
                        <tp:taxon-name-part taxon-name-part-type="genus">Borinken</tp:taxon-name-part>
                        <tp:taxon-name-part taxon-name-part-type="species">elyunque</tp:taxon-name-part>
                    <object-id xmlns:xlink="http://www.w3.org/1999/xlink" xlink:type="simple">urn:lsid:zoobank.org:act:30A86614-5362-4AE0-9372-80B07A98BBD4</object-id>
                    <object-id xmlns:xlink="http://www.w3.org/1999/xlink" xlink:type="simple">http://species-id.net/wiki/Borinken_elyunque</object-id>
                    </tp:taxon-name><tp:taxon-authority>Konstantinov &amp; Konstantinova</tp:taxon-authority><tp:taxon-status xmlns:xlink="http://www.w3.org/1999/xlink" xlink:type="simple">sp. n.</tp:taxon-status><xref ref-type="fig" rid="F1">Figs 1</xref><xref ref-type="fig" rid="F2"/><xref ref-type="fig" rid="F3">–14</xref></tp:nomenclature><tp:treatment-sec sec-type="Description"><title>Description.</title><p>Body length 1.08–1.18 mm, width 0.70–0.81 mm, elongate, relatively flat in lateral view (2.18 times as long as thick). Color brown without metallic luster, legs slightly lighter and antennae, except last antennomere, darker, almost black. Vertex covered with large punctures, shiny, without wrinkles. Oblique fold situated between orbit and antennal callus. Proportions of antennomere lengths in male: 14:9:6:6:6:4:5:5:5:7:10. Antennomeres widened abruptly beginning from antennomere 7 (it is 0.71 times as long as wide). Pronotum evenly covered with large punctures, their diameter much larger than distance between them. Ventral side of body <!--PageBreak-->without many setae. Elytron with nine complete rows of punctures. Additional scutellar row incomplete. Punctures large, about as large as space between rows. Interspaces shiny with wrinkles or punctures. Proportions of tarsomere lengths of male as follows: protarsomeres 5:4:4:11; mesotarsomeres 5:4:4:11; metatarsomeres 9:4:5:11.</p><p>Median lobe of aedeagus (<xref ref-type="fig" rid="F3">Fig. 12</xref>) robust in ventral view, with apex evenly convex without apical denticle. Apex slightly swollen in lateral view. Ventral side flat, without membranous window.
                    </p></tp:treatment-sec><tp:treatment-sec sec-type="Etymology"><title>Etymology.</title><p>The specific epithet is a noun in apposition based on the type locality.</p></tp:treatment-sec><tp:treatment-sec sec-type="Ecology"><title>Ecology.</title><p>Unidentified moss samples that contained <italic><tp:taxon-name>Borinken elyunque</tp:taxon-name></italic> were collected in the forest from a variety of substrates (rocks, tree stumps, trunks and branches) (<xref ref-type="fig" rid="F12">Figs 59, 60</xref>).
                    </p></tp:treatment-sec><tp:treatment-sec sec-type="Type material"><title>Type material.</title><p>Holotype: ♂, Puerto Rico: El Yunque, El Toro trail, <named-content xmlns:xlink="http://www.w3.org/1999/xlink" content-type="dwc:verbatimCoordinates" xlink:type="simple">18°16.850'N, 65°49.753W</named-content>, 1066m, 14.VI.2008, moss (unsifted) leg. A. Konstantinov (USNM). Paratype ♂, same label as holotype (USNM). Paratypes 2 ♂, same label as holotype except the date, 16.VI.2008 and moss being “unsifted” (USNM).
                    </p></tp:treatment-sec><tp:treatment-sec><!--Section generated to contain objects referenced in tp:taxon-treatment.--><fig id="F1" position="float" orientation="portrait"><label>Figures 1–5.</label><caption><p><italic><tp:taxon-name>Borinken elyunque</tp:taxon-name></italic>: <bold>1</bold> habitus, dorsal view <bold>2</bold> habitus, frontalview <bold>3</bold> habitus, lateral view <bold>4</bold> head and pronotum, frontal view <bold>5</bold> head and pronotum, lateral view.</p></caption><graphic xmlns:xlink="http://www.w3.org/1999/xlink" xlink:href="ZooKeys-155-061-g001.jpg" position="float" orientation="portrait" xlink:type="simple"/></fig><fig id="F2" position="float" orientation="portrait"><label>Figures 6–11.</label><caption><p><italic><tp:taxon-name>Borinken elyunque</tp:taxon-name></italic>: <bold>6</bold> head, anteroventral view <bold>7</bold> antenna <bold>8</bold> last maxillary palpomere <bold>9</bold> thoracic sternites with mid- and hind legs, ventral view <bold>10</bold> thoracic sternites with mid- and hind legs, lateral view <bold>11</bold> protibia and protarsus.</p></caption><graphic xmlns:xlink="http://www.w3.org/1999/xlink" xlink:href="ZooKeys-155-061-g002.jpg" position="float" orientation="portrait" xlink:type="simple"/></fig><fig id="F3" position="float" orientation="portrait"><label>Figures 12–14.</label><caption><p><italic><tp:taxon-name>Borinken elyunque</tp:taxon-name></italic>: <bold>12</bold> median lobe of aedeagus, ventral, lateral and dorsal views <bold>13</bold> right elytron, lateral view <bold>14</bold> left elytron, ventral view.</p></caption><graphic xmlns:xlink="http://www.w3.org/1999/xlink" xlink:href="ZooKeys-155-061-g003.jpg" position="float" orientation="portrait" xlink:type="simple"/></fig><fig id="F12" position="float" orientation="portrait"><label>Figures 59–60.</label><caption><p>El Yunque, Puerto Rico: <bold>59</bold> moss on tree trunks <bold>60</bold> forest along El Toro trail where moss occurs.</p></caption><graphic xmlns:xlink="http://www.w3.org/1999/xlink" xlink:href="ZooKeys-155-061-g012.jpg" position="float" orientation="portrait" xlink:type="simple"/></fig></tp:treatment-sec></tp:taxon-treatment>
