# Supplementary material for: New genus and species of flea beetles (Coleoptera, Chrysomelidae, Galerucinae, Alticini) from Puerto Rico, with comments on flea beetle diversity in the West Indies and a key to the West Indian Monoplatini genera
Source: Zookeys. 2011 Dec 15;(155):61–87. doi: 10.3897/zookeys.155.2124 (PMC3238049; doi:10.3897/zookeys.155.2124)
Supplement: XML Treatment for Distigmoptera [file zookeys.155.2124-treatment3.xml]

<!DOCTYPE tp:taxon-treatment
  PUBLIC "-//TaxonX//DTD Taxonomic Treatment Publishing DTD v0 20100105//EN" "tax-treatment-NSO.dtd">
<tp:taxon-treatment xmlns:tp="http://www.plazi.org/taxpub"><tp:treatment-meta><mixed-citation publication-type="journal"><person-group><name><surname>Konstantinov</surname><given-names>A. S.</given-names></name><name><surname>Konstantinova</surname><given-names>A. A.</given-names></name></person-group><article-title>New genus and species of flea beetles (Coleoptera, Chrysomelidae, Galerucinae,  Alticini) from Puerto Rico, with comments on flea beetle diversity in the West Indies and a key to the West Indian Monoplatini genera</article-title><source>Zookeys</source><day>15</day><month>12</month><year>2011</year><volume>2011</volume><issue>155</issue><fpage>61</fpage><lpage>87</lpage><pub-id pub-id-type="doi">10.3897/zookeys.155.2124</pub-id></mixed-citation></tp:treatment-meta><tp:nomenclature><tp:taxon-name>
                        <tp:taxon-name-part taxon-name-part-type="genus">Distigmoptera</tp:taxon-name-part>
                    <object-id xmlns:xlink="http://www.w3.org/1999/xlink" xlink:type="simple">http://species-id.net/wiki/Distigmoptera</object-id>
                    </tp:taxon-name><tp:taxon-authority>Blake</tp:taxon-authority><xref ref-type="fig" rid="F4">Figs 15</xref><xref ref-type="fig" rid="F5">–27</xref><tp:nomenclature-citation-list><tp:nomenclature-citation><tp:taxon-name>Distigmoptera</tp:taxon-name><comment> Blake, 1943: 209 (type species <italic><tp:taxon-name>Distigmoptera apicalis</tp:taxon-name></italic> Blake, 1943, by original designation).</comment></tp:nomenclature-citation></tp:nomenclature-citation-list></tp:nomenclature><tp:treatment-sec sec-type="Discussion"><title>Discussion.</title><p><italic><tp:taxon-name>Distigmoptera</tp:taxon-name></italic> was first recorded in the West Indies by <xref ref-type="bibr" rid="B21">Medvedev (2004)</xref> who described a new species from the Dominican Republic. Fourteen previously described species of this genus are known to occur in the USA, Canada, Mexico, and Costa Rica. Among the West Indian genera of Monoplatini, <italic><tp:taxon-name>Distigmoptera</tp:taxon-name></italic> is mostly similar to <italic><tp:taxon-name>Apleuraltica</tp:taxon-name></italic> Bechyné. Apart from characters mentioned in the key (see below), <italic><tp:taxon-name>Distigmoptera</tp:taxon-name></italic> can be differentiated from <italic><tp:taxon-name>Apleuraltica</tp:taxon-name></italic> by the antennae that are not clearly clubbed, antennomere six in males is only slightly different from antennomere seven (the antennae are clearly clubbed, antennomere six in males is markedly different from antennomere seven in being much shorter and narrower than seven in <italic><tp:taxon-name>Apleuraltica</tp:taxon-name></italic>) and by the metatibial apex without a sharp denticle (the metatibial apex has a sharp denticle in <italic><tp:taxon-name>Apleuraltica</tp:taxon-name></italic>).
                    </p><fig id="F4" position="float" orientation="portrait"><label>Figures 15–21.</label><caption><p><italic><tp:taxon-name>Distigmoptera chamorrae</tp:taxon-name></italic>: <bold>15</bold> habitus, dorsal view, male <bold>16</bold> habitus, frontalview, female <bold>17</bold> habitus, lateral view, male <bold>18</bold> habitus, dorsal view, female <bold>19</bold> metatibia and metatarsus, lateral view <bold>20</bold> claw, male <bold>21</bold> claw, female.</p></caption><graphic xmlns:xlink="http://www.w3.org/1999/xlink" xlink:href="ZooKeys-155-061-g004.jpg" position="float" orientation="portrait" xlink:type="simple"/></fig><fig id="F5" position="float" orientation="portrait"><label>Figures 22–27.</label><caption><p><italic><tp:taxon-name>Distigmoptera chamorrae</tp:taxon-name></italic>: <bold>22</bold> median lobe of aedeagus, ventral, lateral and dorsal views <bold>23</bold> spermatheca <bold>24</bold> vaginal palpi <bold>25</bold> tignum <bold>26</bold> abdominal sternites, female <bold>27</bold> last abdominal tergite.</p></caption><graphic xmlns:xlink="http://www.w3.org/1999/xlink" xlink:href="ZooKeys-155-061-g005.jpg" position="float" orientation="portrait" xlink:type="simple"/></fig></tp:treatment-sec><ref-list><ref id="B21"><mixed-citation xmlns:xlink="http://www.w3.org/1999/xlink" xlink:type="simple"><person-group><name name-style="western"><surname>Medvedev</surname><given-names>LN</given-names></name></person-group> (<year>2004</year>)<source> Notes on Neotropical Alticinae (Coleoptera, Chrysomelidae). Bonner zoologische Beitrage 52(1/2): 121–125.</source></mixed-citation></ref></ref-list></tp:taxon-treatment>
