# Supplementary material for: New genus and species of flea beetles (Coleoptera, Chrysomelidae, Galerucinae, Alticini) from Puerto Rico, with comments on flea beetle diversity in the West Indies and a key to the West Indian Monoplatini genera
Source: Zookeys. 2011 Dec 15;(155):61–87. doi: 10.3897/zookeys.155.2124 (PMC3238049; doi:10.3897/zookeys.155.2124)
Supplement: XML Treatment for Kiskeya [file zookeys.155.2124-treatment5.xml]

<!DOCTYPE tp:taxon-treatment
  PUBLIC "-//TaxonX//DTD Taxonomic Treatment Publishing DTD v0 20100105//EN" "tax-treatment-NSO.dtd">
<tp:taxon-treatment xmlns:tp="http://www.plazi.org/taxpub"><tp:treatment-meta><mixed-citation publication-type="journal"><person-group><name><surname>Konstantinov</surname><given-names>A. S.</given-names></name><name><surname>Konstantinova</surname><given-names>A. A.</given-names></name></person-group><article-title>New genus and species of flea beetles (Coleoptera, Chrysomelidae, Galerucinae,  Alticini) from Puerto Rico, with comments on flea beetle diversity in the West Indies and a key to the West Indian Monoplatini genera</article-title><source>Zookeys</source><day>15</day><month>12</month><year>2011</year><volume>2011</volume><issue>155</issue><fpage>61</fpage><lpage>87</lpage><pub-id pub-id-type="doi">10.3897/zookeys.155.2124</pub-id></mixed-citation></tp:treatment-meta><tp:nomenclature><tp:taxon-name>
                        <tp:taxon-name-part taxon-name-part-type="genus">Kiskeya</tp:taxon-name-part>
                    <object-id xmlns:xlink="http://www.w3.org/1999/xlink" xlink:type="simple">http://species-id.net/wiki/Kiskeya</object-id>
                    </tp:taxon-name><tp:taxon-authority>Konstantinov &amp; Chamorro-Lacayo, 2006</tp:taxon-authority><tp:nomenclature-citation-list><tp:nomenclature-citation><tp:taxon-name>Kiskeya</tp:taxon-name><comment> Konstantinov and Chamorro-Lacayo, 2006: 276 (type species <italic><tp:taxon-name>Kiskeya baorucae</tp:taxon-name></italic> Konstantinov and Chamorro-Lacayo, 2006 by original designation, type depository, USNM).</comment></tp:nomenclature-citation></tp:nomenclature-citation-list></tp:nomenclature><tp:treatment-sec sec-type="Discussion"><title>Discussion.</title><p>Discovery of about a hundred specimens of a third species of <italic><tp:taxon-name>Kiskeya</tp:taxon-name></italic> in Puerto Rico provided additional material that allowed us to observe structures that were not available for study at the time of the description of the genus (<xref ref-type="bibr" rid="B17">Konstantinov and Chamorro-Lacayo 2006</xref>).
                    </p><p>Labrum 1.54 times as long as wide and 0.57 times longer than thorma (<xref ref-type="fig" rid="F6">Fig. 31</xref>). Labium as long as wide. Apical labial palpomere conical, longer than wide, slightly longer than palpomeres two and three separately (<xref ref-type="fig" rid="F6">Fig. 30</xref>). Mandible with 4 denticles and well developed prostheca (<xref ref-type="fig" rid="F6">Fig. 33</xref>). Pro- and mesotibia flat, widening apically and abruptly narrowing from apical one-third to apex (<xref ref-type="fig" rid="F7">Figs 35, 36</xref>). Metendosternite typical to one of flightless flea beetles with short stalk and relatively long arms with poorly developed tendons (<xref ref-type="fig" rid="F6">Fig. 34</xref>).
                    </p><fig id="F6" position="float" orientation="portrait"><label>Figures 28–34.</label><caption><p><italic><tp:taxon-name>Kiskeya elyunque</tp:taxon-name></italic>: <bold>28</bold> habitus, frontalview <bold>29</bold> habitus, lateral view <bold>30</bold> labium and maxilla <bold>31</bold> labrum <bold>32</bold> last seven antennomeres <bold>33</bold> mandible <bold>34</bold> metendosternite.</p></caption><graphic xmlns:xlink="http://www.w3.org/1999/xlink" xlink:href="ZooKeys-155-061-g006.jpg" position="float" orientation="portrait" xlink:type="simple"/></fig></tp:treatment-sec><tp:treatment-sec><!--Section generated to contain objects referenced in tp:taxon-treatment.--><fig id="F7" position="float" orientation="portrait"><label>Figures 35–41.</label><caption><p><italic><tp:taxon-name>Kiskeya elyunque</tp:taxon-name></italic>: <bold>35</bold> prothorax, frontal view <bold>36</bold> mesosternum, ventral view <bold>37</bold> hind leg <bold>38</bold> median lobe of aedeagus, ventral, dorsal and lateral views <bold>39</bold> spermatheca <bold>40</bold> vaginal palpi <bold>41</bold> tignum.</p></caption><graphic xmlns:xlink="http://www.w3.org/1999/xlink" xlink:href="ZooKeys-155-061-g007.jpg" position="float" orientation="portrait" xlink:type="simple"/></fig></tp:treatment-sec><ref-list><ref id="B17"><mixed-citation xmlns:xlink="http://www.w3.org/1999/xlink" xlink:type="simple"><person-group><name name-style="western"><surname>Konstantinov</surname><given-names>AS</given-names></name><name name-style="western"><surname>Chamorro-Lacayo</surname><given-names>ML</given-names></name></person-group> (<year>2006</year>)<article-title> A new genus of moss-inhabiting flea beetles (Coleoptera: Chrysomelidae) from the Dominican Republic.</article-title><source>The Coleopterists Bulletin </source><volume>60</volume> (<issue>4</issue>): <fpage>275</fpage>-<lpage>290</lpage>. <ext-link ext-link-type="uri" xlink:href="http://dx.doi.org/10.1649/0010-065X(2006)60[275:ANGOMF]2.0.CO;2" xlink:type="simple">doi: 10.1649/0010-065X(2006)60[275:ANGOMF]2.0.CO;2</ext-link></mixed-citation></ref></ref-list></tp:taxon-treatment>
