# Supplementary material for: New genus and species of flea beetles (Coleoptera, Chrysomelidae, Galerucinae, Alticini) from Puerto Rico, with comments on flea beetle diversity in the West Indies and a key to the West Indian Monoplatini genera
Source: Zookeys. 2011 Dec 15;(155):61–87. doi: 10.3897/zookeys.155.2124 (PMC3238049; doi:10.3897/zookeys.155.2124)
Supplement: XML Treatment for Kiskeya elyunque [file zookeys.155.2124-treatment6.xml]

<!DOCTYPE tp:taxon-treatment
  PUBLIC "-//TaxonX//DTD Taxonomic Treatment Publishing DTD v0 20100105//EN" "tax-treatment-NSO.dtd">
<tp:taxon-treatment xmlns:tp="http://www.plazi.org/taxpub"><tp:treatment-meta><mixed-citation publication-type="journal"><person-group><name><surname>Konstantinov</surname><given-names>A. S.</given-names></name><name><surname>Konstantinova</surname><given-names>A. A.</given-names></name></person-group><article-title>New genus and species of flea beetles (Coleoptera, Chrysomelidae, Galerucinae,  Alticini) from Puerto Rico, with comments on flea beetle diversity in the West Indies and a key to the West Indian Monoplatini genera</article-title><source>Zookeys</source><day>15</day><month>12</month><year>2011</year><volume>2011</volume><issue>155</issue><fpage>61</fpage><lpage>87</lpage><pub-id pub-id-type="doi">10.3897/zookeys.155.2124</pub-id></mixed-citation></tp:treatment-meta><tp:nomenclature><tp:taxon-name>
                        <tp:taxon-name-part taxon-name-part-type="genus">Kiskeya</tp:taxon-name-part>
                        <tp:taxon-name-part taxon-name-part-type="species">elyunque</tp:taxon-name-part>
                    <object-id xmlns:xlink="http://www.w3.org/1999/xlink" xlink:type="simple">urn:lsid:zoobank.org:act:77AC612D-625B-4C57-9798-8144A0751C1E</object-id>
                    <object-id xmlns:xlink="http://www.w3.org/1999/xlink" xlink:type="simple">http://species-id.net/wiki/Kiskeya_elyunque</object-id>
                    </tp:taxon-name><tp:taxon-authority>Konstantinov &amp; Konstantinova</tp:taxon-authority><tp:taxon-status xmlns:xlink="http://www.w3.org/1999/xlink" xlink:type="simple">sp. n.</tp:taxon-status><xref ref-type="fig" rid="F6">Figs 28</xref><xref ref-type="fig" rid="F7">–41</xref></tp:nomenclature><tp:treatment-sec sec-type="Description"><title>Description.</title><p>Body length 0.81–0.92 mm, width 0.52–0.65 mm. Color black with light greenish luster. Femur dark brown, rest of legs and antenna dark yellow. Vertex smooth, without punctures or wrinkles. Supraantennal sulcus absent. Pronotum with tiny, sparse, sharp punctures. Antennal club with 3 antennomeres (<xref ref-type="fig" rid="F6">Fig. 32</xref>). Elytron (<xref ref-type="fig" rid="F6">Fig. 29</xref>) convex in lateral view [length (from apex to connection with pronotum) nearly equal to height], with tiny, sparse, barely visible punctures. Proportions of protarsomeres of female (starting with first) 4:2:3:10; mesotarsomeres 4:2:3:10; metatarsomeres 11:2:3:10. In male, proportions as follows: protarsomeres 5:2:3:10; mesotarsomeres 5:2:3:10; metatarsomeres 10:2:2:10. Apex of median lobe of aedeagus without acute denticle in ventral view (<xref ref-type="fig" rid="F7">Fig. 38</xref>). Vaginal palpi with eight long setae posteriorly (<xref ref-type="fig" rid="F7">Fig. 40</xref>), curved towards middle. Anterior sclerotizations widening anteriorly, strongly diverging. Spermatheca (<xref ref-type="fig" rid="F7">Fig. 39</xref>) with receptacle longer and wider than pump. Outer and inner sides of receptacle nearly equally convex. Tignum curved laterally. Posterior sclerotization of tignum wider than middle, arrow shaped (<xref ref-type="fig" rid="F7">Fig. 41</xref>).
                    </p></tp:treatment-sec><tp:treatment-sec sec-type="Etymology"><title>Etymology.</title><p>The specific epithet is a noun in apposition based on the type locality.</p></tp:treatment-sec><tp:treatment-sec sec-type="Diagnosis and comparison"><title>Diagnosis and comparison.</title><p><italic><tp:taxon-name>Kiskeya elyunque</tp:taxon-name></italic> is the only species of <italic><tp:taxon-name>Kiskeya</tp:taxon-name></italic> known to occur in Puerto Rico. It can be easily differentiated from the other two known species of the genus based on the key below.
                    </p></tp:treatment-sec><tp:treatment-sec sec-type="Ecology"><title>Ecology.</title><p>Unidentified moss samples which contained <italic><tp:taxon-name>Kiskeya elyunque</tp:taxon-name></italic> were collected in the forest from a variety of substrates (rocks, tree stumps, trunks and branches) (<xref ref-type="fig" rid="F12">Fig. 59, 60</xref>).
                    </p></tp:treatment-sec><tp:treatment-sec sec-type="Type material"><title>Type material.</title><p>Holotype: ♂, Puerto Rico: El Yunque, El Toro trail, <named-content xmlns:xlink="http://www.w3.org/1999/xlink" content-type="dwc:verbatimCoordinates" xlink:type="simple">18°11.850’N, 66°29.533'W</named-content>, 1066m, 14.VI.2008, moss (unsifted) leg. A. Konstantinov (USNM). Paratypes: 45 specimens, same label as holotype (USNM); 37 specimens, same label as holotype except the date, 16.VI.2008 and moss being “unsifted” (USNM)<!--PageBreak--><!--PageBreak-->.
                    </p><sec sec-type="Key to speciesof Kiskeya"><title>Key to speciesof <italic><tp:taxon-name>Kiskeya</tp:taxon-name></italic>
                        </title><table-wrap content-type="key" position="anchor" orientation="portrait"><table><tbody><tr><td rowspan="1" colspan="1">1</td><td rowspan="1" colspan="1">Supraantennal sulcus present.Apex of median lobe of aedeagus thick and straight in lateral view with narrowly rounded denticle (<xref ref-type="fig" rid="F8">Fig. 46</xref>)
                                        </td><td rowspan="1" colspan="1"><italic><tp:taxon-name>Kiskeya neibae</tp:taxon-name></italic> Konstantinov &amp; Chamorro-Lacayo
                                        </td></tr><tr><td rowspan="1" colspan="1">–</td><td rowspan="1" colspan="1">Supraantennal sulcus absent</td><td rowspan="1" colspan="1">2</td></tr><tr><td rowspan="1" colspan="1">2 (1)</td><td rowspan="1" colspan="1">Apex of median lobe of aedeagus with acute denticle in ventral view (<xref ref-type="fig" rid="F8">Fig. 45</xref>). Posterior sclerotization of tignum not wider than middle, shapeless (<xref ref-type="fig" rid="F8">Fig. 44</xref>). <!--PageBreak-->Internal side of spermathecal receptacle nearly straight (<xref ref-type="fig" rid="F8">Fig. 42</xref>). Posterior ends of vaginal palpi directed laterally (<xref ref-type="fig" rid="F8">Fig. 43</xref>)
                                        </td><td rowspan="1" colspan="1"><italic><tp:taxon-name>Kiskeya baorucae</tp:taxon-name></italic> Konstantinov &amp; Chamorro-Lacayo
                                        </td></tr><tr><td rowspan="1" colspan="1">–</td><td rowspan="1" colspan="1">Apex of median lobe of aedeagus without acute denticle in ventral view (<xref ref-type="fig" rid="F7">Fig. 38</xref>). Posterior sclerotization of tignum wider than middle, arrow shaped (<xref ref-type="fig" rid="F7">Fig. 41</xref>). Internal side of spermathecal receptacle convex (<xref ref-type="fig" rid="F7">Fig. 39</xref>). Posterior ends of vaginal palpi directed medially (<xref ref-type="fig" rid="F7">Fig. 40</xref>)
                                        </td><td rowspan="1" colspan="1"><italic><tp:taxon-name>Kiskeya elyunque</tp:taxon-name></italic> sp. n.
                                        </td><!--PageBreak--></tr></tbody></table></table-wrap><fig id="F7" position="float" orientation="portrait"><label>Figures 35–41.</label><caption><p><italic><tp:taxon-name>Kiskeya elyunque</tp:taxon-name></italic>: <bold>35</bold> prothorax, frontal view <bold>36</bold> mesosternum, ventral view <bold>37</bold> hind leg <bold>38</bold> median lobe of aedeagus, ventral, dorsal and lateral views <bold>39</bold> spermatheca <bold>40</bold> vaginal palpi <bold>41</bold> tignum.</p></caption><graphic xmlns:xlink="http://www.w3.org/1999/xlink" xlink:href="ZooKeys-155-061-g007.jpg" position="float" orientation="portrait" xlink:type="simple"/></fig><fig id="F8" position="float" orientation="portrait"><label>Figures 42–46.</label><caption><p><italic><tp:taxon-name>Kiskeya</tp:taxon-name></italic> species:<italic><tp:taxon-name>Kiskeya baorucae</tp:taxon-name></italic>:<bold>42</bold> spermatheca <bold>43</bold> vaginal palpi <bold>44</bold> tignum <bold>45</bold> <italic><tp:taxon-name>Kiskeya baorucae</tp:taxon-name></italic> median lobe of aedeagus, ventral, lateral and dorsal views <bold>46</bold> <italic><tp:taxon-name>Kiskeya neibae</tp:taxon-name></italic> median lobe of aedeagus, ventral, lateral and dorsal views.</p></caption><graphic xmlns:xlink="http://www.w3.org/1999/xlink" xlink:href="ZooKeys-155-061-g008.jpg" position="float" orientation="portrait" xlink:type="simple"/></fig></sec></tp:treatment-sec><tp:treatment-sec><!--Section generated to contain objects referenced in tp:taxon-treatment.--><fig id="F6" position="float" orientation="portrait"><label>Figures 28–34.</label><caption><p><italic><tp:taxon-name>Kiskeya elyunque</tp:taxon-name></italic>: <bold>28</bold> habitus, frontalview <bold>29</bold> habitus, lateral view <bold>30</bold> labium and maxilla <bold>31</bold> labrum <bold>32</bold> last seven antennomeres <bold>33</bold> mandible <bold>34</bold> metendosternite.</p></caption><graphic xmlns:xlink="http://www.w3.org/1999/xlink" xlink:href="ZooKeys-155-061-g006.jpg" position="float" orientation="portrait" xlink:type="simple"/></fig><fig id="F12" position="float" orientation="portrait"><label>Figures 59–60.</label><caption><p>El Yunque, Puerto Rico: <bold>59</bold> moss on tree trunks <bold>60</bold> forest along El Toro trail where moss occurs.</p></caption><graphic xmlns:xlink="http://www.w3.org/1999/xlink" xlink:href="ZooKeys-155-061-g012.jpg" position="float" orientation="portrait" xlink:type="simple"/></fig></tp:treatment-sec></tp:taxon-treatment>
