# Supplementary material for: New genus and species of flea beetles (Coleoptera, Chrysomelidae, Galerucinae, Alticini) from Puerto Rico, with comments on flea beetle diversity in the West Indies and a key to the West Indian Monoplatini genera
Source: Zookeys. 2011 Dec 15;(155):61–87. doi: 10.3897/zookeys.155.2124 (PMC3238049; doi:10.3897/zookeys.155.2124)
Supplement: XML Treatment for Ulrica [file zookeys.155.2124-treatment7.xml]

<!DOCTYPE tp:taxon-treatment
  PUBLIC "-//TaxonX//DTD Taxonomic Treatment Publishing DTD v0 20100105//EN" "tax-treatment-NSO.dtd">
<tp:taxon-treatment xmlns:tp="http://www.plazi.org/taxpub"><tp:treatment-meta><mixed-citation publication-type="journal"><person-group><name><surname>Konstantinov</surname><given-names>A. S.</given-names></name><name><surname>Konstantinova</surname><given-names>A. A.</given-names></name></person-group><article-title>New genus and species of flea beetles (Coleoptera, Chrysomelidae, Galerucinae,  Alticini) from Puerto Rico, with comments on flea beetle diversity in the West Indies and a key to the West Indian Monoplatini genera</article-title><source>Zookeys</source><day>15</day><month>12</month><year>2011</year><volume>2011</volume><issue>155</issue><fpage>61</fpage><lpage>87</lpage><pub-id pub-id-type="doi">10.3897/zookeys.155.2124</pub-id></mixed-citation></tp:treatment-meta><tp:nomenclature><tp:taxon-name>
                        <tp:taxon-name-part taxon-name-part-type="genus">Ulrica</tp:taxon-name-part>
                    <object-id xmlns:xlink="http://www.w3.org/1999/xlink" xlink:type="simple">http://species-id.net/wiki/Ulrica</object-id>
                    </tp:taxon-name><tp:taxon-authority>Scherer, 1962</tp:taxon-authority><tp:nomenclature-citation-list><tp:nomenclature-citation><tp:taxon-name>Ulrica</tp:taxon-name><comment><xref ref-type="bibr" rid="B23">Scherer 1962</xref>: 520 (type species <italic><tp:taxon-name>Sparnus minutus</tp:taxon-name></italic> Jacoby by original designation, BMNH).</comment></tp:nomenclature-citation></tp:nomenclature-citation-list></tp:nomenclature><tp:treatment-sec sec-type="Discussion"><title>Discussion.</title><p>The only three previously described species of <italic><tp:taxon-name>Ulrica</tp:taxon-name></italic> are known from Venezuela. There are about 20 more species that remain undescribed in various collections, but they were also collected from Venezuela. Among West Indian genera, <italic><tp:taxon-name>Ulrica</tp:taxon-name></italic> can be recognized based on the following key. The five specimens of <italic><tp:taxon-name>Ulrica</tp:taxon-name></italic> that were collected in Puerto Rico come from the same mountain region, El Yunque. Based on the labels, the substrate that they came from differs for two species: it is moss for <italic><tp:taxon-name>Ulrica eltoro</tp:taxon-name></italic> and leaf litter for <italic><tp:taxon-name>Ulrica iviei</tp:taxon-name></italic>. The exact collecting locations for <italic><tp:taxon-name>Ulrica iviei</tp:taxon-name></italic>are unknown.
                    </p></tp:treatment-sec><ref-list><ref id="B23"><mixed-citation xmlns:xlink="http://www.w3.org/1999/xlink" xlink:type="simple"><person-group><name name-style="western"><surname>Scherer</surname><given-names>G</given-names></name></person-group> (<year>1962</year>)<source> Bestimmungsschlussel der neotropischen Alticinen Genera (Col. Chrysom.). Entomologische Arbeiten aus dem Museum G. Frey. Tuzing 13/2: 497–607.</source></mixed-citation></ref></ref-list></tp:taxon-treatment>
