# Supplementary material for: New genus and species of flea beetles (Coleoptera, Chrysomelidae, Galerucinae, Alticini) from Puerto Rico, with comments on flea beetle diversity in the West Indies and a key to the West Indian Monoplatini genera
Source: Zookeys. 2011 Dec 15;(155):61–87. doi: 10.3897/zookeys.155.2124 (PMC3238049; doi:10.3897/zookeys.155.2124)
Supplement: XML Treatment for Ulrica eltoro [file zookeys.155.2124-treatment8.xml]

<!DOCTYPE tp:taxon-treatment
  PUBLIC "-//TaxonX//DTD Taxonomic Treatment Publishing DTD v0 20100105//EN" "tax-treatment-NSO.dtd">
<tp:taxon-treatment xmlns:tp="http://www.plazi.org/taxpub"><tp:treatment-meta><mixed-citation publication-type="journal"><person-group><name><surname>Konstantinov</surname><given-names>A. S.</given-names></name><name><surname>Konstantinova</surname><given-names>A. A.</given-names></name></person-group><article-title>New genus and species of flea beetles (Coleoptera, Chrysomelidae, Galerucinae,  Alticini) from Puerto Rico, with comments on flea beetle diversity in the West Indies and a key to the West Indian Monoplatini genera</article-title><source>Zookeys</source><day>15</day><month>12</month><year>2011</year><volume>2011</volume><issue>155</issue><fpage>61</fpage><lpage>87</lpage><pub-id pub-id-type="doi">10.3897/zookeys.155.2124</pub-id></mixed-citation></tp:treatment-meta><tp:nomenclature><tp:taxon-name>
                        <tp:taxon-name-part taxon-name-part-type="genus">Ulrica</tp:taxon-name-part>
                        <tp:taxon-name-part taxon-name-part-type="species">eltoro</tp:taxon-name-part>
                    <object-id xmlns:xlink="http://www.w3.org/1999/xlink" xlink:type="simple">urn:lsid:zoobank.org:act:F5BD9D1D-4F73-4F1B-894B-6640B4C652F1</object-id>
                    <object-id xmlns:xlink="http://www.w3.org/1999/xlink" xlink:type="simple">http://species-id.net/wiki/Ulrica_eltoro</object-id>
                    </tp:taxon-name><tp:taxon-authority>Konstantinov &amp; Konstantinova</tp:taxon-authority><tp:taxon-status xmlns:xlink="http://www.w3.org/1999/xlink" xlink:type="simple">sp. n.</tp:taxon-status><xref ref-type="fig" rid="F9">Figs 47–50</xref></tp:nomenclature><tp:treatment-sec sec-type="Description"><title>Description.</title><p>Body length 1.94–2.16 mm, width 1.18–1.29 mm. Color chestnut brown with appendages lighter (<xref ref-type="fig" rid="F9">Fig. 47</xref>). Head surface shiny with few small punctures (<xref ref-type="fig" rid="F9">Fig. 48</xref>), supraorbital pore much larger than a few small punctures on vertex. Supracallinal sulcus clearly separates antennal calli and vertex medially. Frontal ridge wide, longer than antennal calli. Anterofrontal ridge making long denticle about as long as half clypeus length. Pronotum and elytron with fine punctures. Interspaces of elytron flat. Proportions of tarsomeres of male as follows: protarsomeres 7:4:4:9; mesotarsomeres 7:4:4:9; metatarsomeres 10:4:4:9. Median lobe of aedeagus more or less parallel sided in ventral, median lobe view, with ridge in middle being wider at base, narrowing towards middle and widening and disappearing towards apex. In lateral, median lobe view slightly curved with bump on ventral side beyond middle (<xref ref-type="fig" rid="F9">Fig. 50</xref>).
                    </p></tp:treatment-sec><tp:treatment-sec sec-type="Etymology"><title>Etymology.</title><p>The specific epithet is a noun in apposition based on the type locality.</p></tp:treatment-sec><tp:treatment-sec sec-type="Diagnosis and comparison"><title>Diagnosis and comparison.</title><p><italic><tp:taxon-name>Ulrica eltoro</tp:taxon-name></italic> can be easily differentiated from <italic><tp:taxon-name>Ulrica iviei</tp:taxon-name></italic>based on the key below.
                    </p></tp:treatment-sec><tp:treatment-sec sec-type="Ecology"><title>Ecology.</title><p>Unidentified moss samples that contained <italic><tp:taxon-name>Ulrica eltoro</tp:taxon-name></italic> were collected in the forest from a variety of substrates (rocks, tree stumps, trunks and branches) (<xref ref-type="fig" rid="F12">Figs 59, 60</xref>).
                    </p></tp:treatment-sec><tp:treatment-sec sec-type="Type material"><title>Type material.</title><p>Holotype: ♂, Puerto Rico: El Yunque, El Toro trail, <named-content xmlns:xlink="http://www.w3.org/1999/xlink" content-type="dwc:verbatimCoordinates" xlink:type="simple">18°16.850'N, 65°49.753'W</named-content>, 1066m, 14.VI.2008, moss (unsifted) leg. A. Konstantinov (USNM). Paratype ♂, same label as holotype (USNM).
                    </p><fig id="F9" position="float" orientation="portrait"><label>Figures 47–50.</label><caption><p><italic><tp:taxon-name>Ulrica eltoro</tp:taxon-name></italic>: <bold>47</bold> habitus, dorsal view <bold>48</bold> habitus, frontalview <bold>49</bold> habitus, lateral view <bold>50</bold> median lobe of aedeagus, ventral, lateral and dorsal views.</p></caption><graphic xmlns:xlink="http://www.w3.org/1999/xlink" xlink:href="ZooKeys-155-061-g009.jpg" position="float" orientation="portrait" xlink:type="simple"/></fig></tp:treatment-sec><tp:treatment-sec><!--Section generated to contain objects referenced in tp:taxon-treatment.--><fig id="F12" position="float" orientation="portrait"><label>Figures 59–60.</label><caption><p>El Yunque, Puerto Rico: <bold>59</bold> moss on tree trunks <bold>60</bold> forest along El Toro trail where moss occurs.</p></caption><graphic xmlns:xlink="http://www.w3.org/1999/xlink" xlink:href="ZooKeys-155-061-g012.jpg" position="float" orientation="portrait" xlink:type="simple"/></fig></tp:treatment-sec></tp:taxon-treatment>
