# Supplementary material for: New genus and species of flea beetles (Coleoptera, Chrysomelidae, Galerucinae, Alticini) from Puerto Rico, with comments on flea beetle diversity in the West Indies and a key to the West Indian Monoplatini genera
Source: Zookeys. 2011 Dec 15;(155):61–87. doi: 10.3897/zookeys.155.2124 (PMC3238049; doi:10.3897/zookeys.155.2124)
Supplement: XML Treatment for Ulrica iviei [file zookeys.155.2124-treatment9.xml]

<!DOCTYPE tp:taxon-treatment
  PUBLIC "-//TaxonX//DTD Taxonomic Treatment Publishing DTD v0 20100105//EN" "tax-treatment-NSO.dtd">
<tp:taxon-treatment xmlns:tp="http://www.plazi.org/taxpub"><tp:treatment-meta><mixed-citation publication-type="journal"><person-group><name><surname>Konstantinov</surname><given-names>A. S.</given-names></name><name><surname>Konstantinova</surname><given-names>A. A.</given-names></name></person-group><article-title>New genus and species of flea beetles (Coleoptera, Chrysomelidae, Galerucinae,  Alticini) from Puerto Rico, with comments on flea beetle diversity in the West Indies and a key to the West Indian Monoplatini genera</article-title><source>Zookeys</source><day>15</day><month>12</month><year>2011</year><volume>2011</volume><issue>155</issue><fpage>61</fpage><lpage>87</lpage><pub-id pub-id-type="doi">10.3897/zookeys.155.2124</pub-id></mixed-citation></tp:treatment-meta><tp:nomenclature><tp:taxon-name>
                        <tp:taxon-name-part taxon-name-part-type="genus">Ulrica</tp:taxon-name-part>
                        <tp:taxon-name-part taxon-name-part-type="species">iviei</tp:taxon-name-part>
                    <object-id xmlns:xlink="http://www.w3.org/1999/xlink" xlink:type="simple">urn:lsid:zoobank.org:act:1DCF15CA-E09E-4B16-9F13-FBDD84421895</object-id>
                    <object-id xmlns:xlink="http://www.w3.org/1999/xlink" xlink:type="simple">http://species-id.net/wiki/Ulrica_iviei</object-id>
                    </tp:taxon-name><tp:taxon-authority>Konstantinov &amp; Konstantinova</tp:taxon-authority><tp:taxon-status xmlns:xlink="http://www.w3.org/1999/xlink" xlink:type="simple">sp. n.</tp:taxon-status><xref ref-type="fig" rid="F10">Figs 51</xref><xref ref-type="fig" rid="F11">–58</xref></tp:nomenclature><tp:treatment-sec sec-type="Description"><title>Description.</title><p>Body length 1.89–2.05 mm, width 1.08–1.29 mm. Color chestnut brown to almost black with appendages lighter (<xref ref-type="fig" rid="F10">Figs 51, 52</xref>). Head surface dorsally shiny, ventrally with some wrinkles (<xref ref-type="fig" rid="F10">Fig. 53</xref>). Vertex with several large punctures, supraorbital pore as large as a few punctures on vertex near it. Supracallinal sulcus not separating antennal calli and vertex medially. Frontal ridge wide, about as long as antennal calli (<xref ref-type="fig" rid="F10">Fig. 53</xref>). Anterofrontal ridge making long denticle about as long as<!--PageBreak--> entire clypeus. Pronotum and elytron with coarse punctures. Interspaces of elytron flat on disc, slightly convex apically. Proportions of tarsomeres of male as follows: protarsomeres 5:4:5:9; mesotarsomeres 5:4:5:9; metatarsomeres 10:5:5:9. Median lobe of aedeagus with more or less curved sides in ventral view, with ridge in middle being <!--PageBreak-->wider at base, narrowing towards middle and widening towards apex. In lateral view slightly curved without bump on ventral side beyond middle (<xref ref-type="fig" rid="F10">Fig. 55</xref>). Spermatheca with pump at base wider than receptacle and duct making coils (<xref ref-type="fig" rid="F11">Fig. 56</xref>). Sternite eight nearly fully sclerotized with tignum sharply bent anteriorly (<xref ref-type="fig" rid="F11">Fig. 58</xref>). Vaginal palpi merged at about apical one third (<xref ref-type="fig" rid="F11">Fig. 57</xref>).
                    </p></tp:treatment-sec><tp:treatment-sec sec-type="Etymology"><title>Etymology.</title><p>The specific epithet is a patronym dedicated to Mike Ivie who collected the holotype.</p></tp:treatment-sec><tp:treatment-sec sec-type="Diagnosis and comparison"><title>Diagnosis and comparison.</title><p><italic><tp:taxon-name>Ulrica iviei</tp:taxon-name></italic>can be easily differentiated from <italic><tp:taxon-name>Ulrica eltoro</tp:taxon-name></italic> based on the key below.
                    </p></tp:treatment-sec><tp:treatment-sec sec-type="Type material"><title>Type material.</title><p>Holotype: ♂, Puerto Rico: Caribbean Nat. For. Pico El Yunque, El Toro trail, 975 m, 23 Sept. 1987, leg. M. A. Ivie, dwarf forest litter (WIBF). Paratypes ♂ and ♀, Puerto Rico El Yunque, Mt. Britton Tr. VIII.11.1999, C. W. O’Brien, P. Kovarik (MLBU, USNM).</p><sec sec-type="Key to species of Ulrica from Puerto Rico"><title>Key to species of <italic><tp:taxon-name>Ulrica</tp:taxon-name></italic> from Puerto Rico
                        </title><table-wrap content-type="key" position="anchor" orientation="portrait"><table><tbody><tr><td rowspan="1" colspan="1">1</td><td rowspan="1" colspan="1">Head with supraorbital pore much larger than a few small punctures on vertex. Supracallinal sulcus separating antennal calli and vertex medially. Pronotum and elytron with fine punctures (<xref ref-type="fig" rid="F9">Fig. 47</xref>)
                                        </td><td rowspan="1" colspan="1"><italic><tp:taxon-name>Ulrica eltoro</tp:taxon-name></italic> sp. n.
                                        </td></tr><tr><td rowspan="1" colspan="1">–</td><td rowspan="1" colspan="1">Head with supraorbital pore as large as a few punctures on vertex near it. Supracallinal sulcus not separating antennal calli and vertex medially. Pronotum and elytron with coarse punctures (<xref ref-type="fig" rid="F10">Fig. 51</xref>)
                                        </td><td rowspan="1" colspan="1"><italic><tp:taxon-name>Ulrica iviei</tp:taxon-name></italic> sp. n.
                                        </td><!--PageBreak--><!--PageBreak--></tr></tbody></table></table-wrap><fig id="F10" position="float" orientation="portrait"><label>Figures 51–55.</label><caption><p><italic><tp:taxon-name>Ulrica iviei</tp:taxon-name></italic>: <bold>51</bold> habitus, dorsal view <bold>52</bold> habitus, lateral view <bold>53</bold> head, frontalview <bold>54</bold> abdominal sternites, female <bold>55</bold> median lobe of aedeagus, ventral, lateral and dorsal views.</p></caption><graphic xmlns:xlink="http://www.w3.org/1999/xlink" xlink:href="ZooKeys-155-061-g010.jpg" position="float" orientation="portrait" xlink:type="simple"/></fig><fig id="F11" position="float" orientation="portrait"><label>Figures 56–58.</label><caption><p><italic><tp:taxon-name>Ulrica iviei</tp:taxon-name></italic>: <bold>56</bold> spermatheca <bold>57</bold> vaginal palpi <bold>58</bold> tignum.</p></caption><graphic xmlns:xlink="http://www.w3.org/1999/xlink" xlink:href="ZooKeys-155-061-g011.jpg" position="float" orientation="portrait" xlink:type="simple"/></fig><fig id="F12" position="float" orientation="portrait"><label>Figures 59–60.</label><caption><p>El Yunque, Puerto Rico: <bold>59</bold> moss on tree trunks <bold>60</bold> forest along El Toro trail where moss occurs.</p></caption><graphic xmlns:xlink="http://www.w3.org/1999/xlink" xlink:href="ZooKeys-155-061-g012.jpg" position="float" orientation="portrait" xlink:type="simple"/></fig></sec><sec sec-type="Key to Monoplatini genera of the West Indies"><title>Key to Monoplatini genera of the West Indies</title><p>In addition to <italic><tp:taxon-name>Distigmoptera</tp:taxon-name></italic> and <italic><tp:taxon-name>Ulrica</tp:taxon-name></italic>, six other Monoplatini genera are reported in the West Indies: <italic><tp:taxon-name>Aedmon</tp:taxon-name></italic> Clark, <italic><tp:taxon-name>Apleuraltica</tp:taxon-name></italic>, <italic><tp:taxon-name>Bonfilsus</tp:taxon-name></italic> Scherer, <italic><tp:taxon-name>Homotyphus</tp:taxon-name></italic> Clark, <italic><tp:taxon-name>Hypolampsis</tp:taxon-name></italic> Clark, and <italic><tp:taxon-name>Physimerus</tp:taxon-name></italic> Clark (<xref ref-type="bibr" rid="B25">Takizawa 2003</xref>). <italic><tp:taxon-name>Aedmon</tp:taxon-name></italic>, <italic><tp:taxon-name>Apleuraltica</tp:taxon-name></italic>, and <italic><tp:taxon-name>Bonfilsus</tp:taxon-name></italic> are West Indian endemics, relatively small (with the exception of <italic><tp:taxon-name>Aedmon</tp:taxon-name></italic>) and relatively well circumscribed. However, <italic><tp:taxon-name>Homotyphus</tp:taxon-name></italic> (with about 20 species mostly from South America and just one in the West Indies), <italic><tp:taxon-name>Hypolampsis</tp:taxon-name></italic> (with about 50 species from North, Central, and South America and just two in the West Indies), and <italic><tp:taxon-name>Physimerus</tp:taxon-name></italic> (with about 60 species from Central and South America and one in the West Indies) are poorly understood; their identity, distinguishing characters and composition need extensive review. Below we provide a key for Monoplatini genera of the West Indies based on the West Indian species.
                        </p><table-wrap content-type="key" position="anchor" orientation="portrait"><table><tbody><tr><td rowspan="1" colspan="1">1</td><td rowspan="1" colspan="1">Apical spur of metatibia as long as second metatarsomere. Elytron generally bare, with just a few long setae</td><td rowspan="1" colspan="1"><italic><tp:taxon-name>Ulrica</tp:taxon-name></italic></td></tr><tr><td rowspan="1" colspan="1">–</td><td rowspan="1" colspan="1">Apical spur of metatibia much shorter than second metatarsomere. Elytron, densely covered with numerous short setae</td><td rowspan="1" colspan="1">2</td></tr><tr><td rowspan="1" colspan="1">2(1)</td><td rowspan="1" colspan="1">Supracallinal sulcus absent, antennal calli merged with vertex</td><td rowspan="1" colspan="1"><italic><tp:taxon-name>Bonfilsus</tp:taxon-name></italic></td></tr><tr><td rowspan="1" colspan="1">–</td><td rowspan="1" colspan="1">Supracallinal sulcus present, antennal calli separated from vertex</td><td rowspan="1" colspan="1">3</td></tr><tr><td rowspan="1" colspan="1">3(2)</td><td rowspan="1" colspan="1">Antennal calli much longer than wide. Basal antennomeres about same width as apical.</td><td rowspan="1" colspan="1">4</td></tr><tr><td rowspan="1" colspan="1">–</td><td rowspan="1" colspan="1">Antennal calli about as long as wide. Basal antennomeres much narrower than apical</td><td rowspan="1" colspan="1">7</td></tr><tr><td rowspan="1" colspan="1">4(3)</td><td rowspan="1" colspan="1">Pronotal surface more or less even, without two protuberances separated by relatively deep furrow</td><td rowspan="1" colspan="1">5</td></tr><tr><td rowspan="1" colspan="1">–</td><td rowspan="1" colspan="1">Pronotal surface uneven, with two protuberances separated by relatively deep furrow</td><td rowspan="1" colspan="1">6</td></tr><tr><td rowspan="1" colspan="1">5(4)</td><td rowspan="1" colspan="1">Pronotum about as long as wide</td><td rowspan="1" colspan="1"><italic><tp:taxon-name>Physimerus</tp:taxon-name></italic></td></tr><tr><td rowspan="1" colspan="1">–</td><td rowspan="1" colspan="1">Pronotum significantly wider than long </td><td rowspan="1" colspan="1"><italic><tp:taxon-name>Aedmon</tp:taxon-name></italic></td></tr><tr><td rowspan="1" colspan="1">6(4)</td><td rowspan="1" colspan="1">Pronotal protuberances very well developed, tall. Two denticles before metatibial apex symmetrically developed</td><td rowspan="1" colspan="1"><italic><tp:taxon-name>Homotyphus</tp:taxon-name></italic></td></tr><tr><td rowspan="1" colspan="1">–</td><td rowspan="1" colspan="1">Pronotal protuberances poorly developed, low. Two denticles before metatibial apex asymmetrically developed, one on lateral side much wider than one on medial side</td><td rowspan="1" colspan="1"><italic><tp:taxon-name>Hypolampsis</tp:taxon-name></italic></td></tr><tr><td rowspan="1" colspan="1">7(3)</td><td rowspan="1" colspan="1">Elytron with deep impression posterior to basal callus. Metatibia with transverse ridge above insertion of tarsus. Metatarsal claw in male simple</td><td rowspan="1" colspan="1"><italic><tp:taxon-name>Apleuraltica</tp:taxon-name></italic></td></tr><tr><td rowspan="1" colspan="1">–</td><td rowspan="1" colspan="1">Elytron without deep impression posterior to basal callus. Metatibia without transverse ridge above insertion of tarsus. Metatarsal claw in male split</td><td rowspan="1" colspan="1"><italic><tp:taxon-name>Distigmoptera</tp:taxon-name></italic></td></tr></tbody></table></table-wrap></sec></tp:treatment-sec><tp:treatment-sec><!--Section generated to contain objects referenced in tp:taxon-treatment.--><fig id="F9" position="float" orientation="portrait"><label>Figures 47–50.</label><caption><p><italic><tp:taxon-name>Ulrica eltoro</tp:taxon-name></italic>: <bold>47</bold> habitus, dorsal view <bold>48</bold> habitus, frontalview <bold>49</bold> habitus, lateral view <bold>50</bold> median lobe of aedeagus, ventral, lateral and dorsal views.</p></caption><graphic xmlns:xlink="http://www.w3.org/1999/xlink" xlink:href="ZooKeys-155-061-g009.jpg" position="float" orientation="portrait" xlink:type="simple"/></fig></tp:treatment-sec><ref-list><ref id="B25"><mixed-citation xmlns:xlink="http://www.w3.org/1999/xlink" xlink:type="simple"><person-group><name name-style="western"><surname>Takizawa</surname><given-names>H</given-names></name></person-group> (<year>2003</year>)<article-title> Check list of Chrysomelidae in the West Indies (Coleoptera). Museo Nacional de Historia Natural, Santo Domingo.</article-title><source>Nueva Serie, Num </source><volume>2</volume>: <fpage>1</fpage>-<lpage>125</lpage>.</mixed-citation></ref></ref-list></tp:taxon-treatment>
